# Supplementary material for: Three-port versus four-port technique for laparoscopic cholecystectomy: systematic review and meta-analysis
Source: BJS Open. 2022 Mar 31;6(2):zrac013. doi: 10.1093/bjsopen/zrac013 (PMC8969828; doi:10.1093/bjsopen/zrac013)
Supplement: zrac013_Supplementary_Data [file zrac013_supplementary_data.zip]

Archive with 4 entries (4 files):
- Supplementary_Appendix_1.docx
- Supplementary_Appendix_2.docx
- Supplementary_Appendix_3.docx
- Supplementary_Appendix_4.docx
